# Supplementary material for: Polyphosphate as a novel regulator of super-enhancer complexes: disruption of phase separation and gene expression
Source: Nucleic Acids Res. 2026 May 26;54(10):gkag530. doi: 10.1093/nar/gkag530 (PMC13202173; doi:10.1093/nar/gkag530)
Supplement: gkag530_Supplemental_Files [file gkag530_supplemental_files.zip]

Archive with 2 entries (2 files):
- 3. Final_SI_NAR-03690-X-2025.docx
- 4. Final-Additional Data-Original Gel Images-NAR-03690-X-2025.docx
